# Supplementary material for: Biological Activity of Naphthoquinones Derivatives in the Search of Anticancer Lead Compounds
Source: Toxins (Basel). 2023 May 20;15(5):348. doi: 10.3390/toxins15050348 (PMC10222971; doi:10.3390/toxins15050348)
Supplement: Supplementary file 1 [file toxins-15-00348-s001.zip]

Archive with 1 entries (1 files):
- toxins-2394961-supplementary.pdf
